# Supplementary material for: Attitude towards Intranasal Vaccines and Psychological Determinants: Effects on the General Population in Northern Italy
Source: Vaccines (Basel). 2023 Jan 7;11(1):138. doi: 10.3390/vaccines11010138 (PMC9863592; doi:10.3390/vaccines11010138)
Supplement: Supplementary file 1 [file vaccines-11-00138-s001.zip]

Archive with 1 entries (1 files):
- vaccines-2127189-supplementary.pdf
